# Supplementary material for: Balance between Pro- and Antifibrotic Proteins in Mesenchymal Stromal Cell Secretome Fractions Revealed by Proteome and Cell Subpopulation Analysis
Source: Int J Mol Sci. 2023 Dec 25;25(1):290. doi: 10.3390/ijms25010290 (PMC10779358; doi:10.3390/ijms25010290)
Supplement: Supplementary file 1 [file ijms-25-00290-s001.zip]

Archive with 1 entries (1 files):
- ijms-2714092-supplementary.pdf
